# Supplementary material for: Blockade of Serotonin 5-HT6 Receptor Constitutive Activity Alleviates Cognitive Deficits in a Preclinical Model of Neurofibromatosis Type 1
Source: Int J Mol Sci. 2021 Sep 21;22(18):10178. doi: 10.3390/ijms221810178 (PMC8467191; doi:10.3390/ijms221810178)
Supplement: Supplementary file 1 [file ijms-22-10178-s001.zip]

Archive with 1 entries (1 files):
- ijms-1318032-supplementary.pdf
